# Supplementary material for: In Situ Endothelial SARS-CoV-2 Presence and PROS1 Plasma Levels Alteration in SARS-CoV-2-Associated Coagulopathies
Source: Life (Basel). 2024 Feb 8;14(2):237. doi: 10.3390/life14020237 (PMC10890393; doi:10.3390/life14020237)
Supplement: Supplementary file 1 [file life-14-00237-s001.zip]

Archive with 1 entries (1 files):
- life-2851565-supplementary.pdf
